# Supplementary material for: 3D anatomical atlas of the heads of male and female adult Chamaeleo calyptratus
Source: Anat Rec (Hoboken). 2025 Nov 15;309(8):1937–69. doi: 10.1002/ar.70077 (PMC13331541; doi:10.1002/ar.70077)
Supplement: Supplementary file 3 — Data S3 Supplementary Dataset. [file AR-309-1937-s003.xlsx]

## Sheet: Sheet1
Skull measurements
Measurement	Point 1 (dorsal/anterior/lateral)	Point 2 (ventral/posterior/medial)	Male (mm)	Female (mm)
mandible length	most posterior point of the right articular	most anterior point of the right dentary	43.93	33.77
basal skull length	most antero medial point of the premaxilla	most postermedial point of the right exoccipital	39.02	32.01
skull width	between the most lateral point of postorbitofrontals		19.7	15.94
total skull height	most dorsal point of the parietal	most ventral point of the posterior end of the right articular	64.14	38.08
Casque height	most dorsal point of the parietal (same place as point 1 for TSH)	most ventrolateral point on the right side of the processus parietalis inferior	38.45	18.44
length of tooth row	most anteromedial point of the first tooth on the right dentary	most posteriomedial point of the last tooth on the right dentary	19.59	17.97
Orbit diameter	the widest point of the orbit around middle height		13.84	12.21
Prefrontal fenestra (dorsal) diameter	the widest point of the fenestra		5.46	5.63
Prefrontal fenestra (ventral) diameter	the widest point of the fenestra		1.9	1.32
External naris dimater	the widest point of the nostril on the lateral side		4.4	4.5
Nasolacrimal canal diameter	the widest point of the nasolacrimal canal		2.26	2.45
Bone volume (left + right combined)
Bone	Abbreviation	Male volume (mm³)	Female volume (mm³)
Premaxilla	pm	14.6	17.06
Nasals	nas	9.78	11.89
Prefrontals	pfront	238.77	249.06
Maxillae	max	319.95	358.28
Lacrimals	lac	18.76	18.67
Jugals	jug	102.81	93.21
Postorbitals	po	353.27	386.68
Frontal	front	156.47	189.17
Total facial skeleton		1214.41	1324.02
Vomer	vom	5.49	5.57
Palatines	pal	108.68	115.92
Ectopterygoids	ecto	88.48	74.41
Pterygoids	pty	182.45	165.73
Basisphenoid	bs	63.95	61.7972
Basioccipital	bo	30.21	44.3
Total palate		479.26	467.727
Otooccipitals	oto	104.08	129.56
Prootics	pro	43.6	51.99
Supraoccipital	so	107.86	104.26
Otoliths	ol	0.82	1.02
Stapes	sp	2.456	3.68
Epipterygoids	epi	9.42	4.23
Total braincase		268.236	294.74
Squamosals	par	484.13	310.39
Parietal	squ	364.44	243.23
Supratemporals	st	69.17	35.03
Total casque		917.74	588.65
Quadrate	qua	221.25	166.89
Dentaries	dent	793.4	650.91
Coronoids	coro	186.46	152.52
Surangulars	sur	145.66	124.89
Angulars	ang	59.8	38.85
Articulars	art	213.81	183.07
Total lower jaw		1399.13	1150.24
Total skull		4500.03	3992.27
Cranial muscles
Muscle	Abbreviation	Male volume (mm3)	Male length (mm)	Male CSA (mm3)	Male estimated maximal force (N)	Female muscle volume (mm3)	Female length (mm)	Female CSA (mm3)	Female estimated maximal force (N)	Scaled female muscle volume (mm3)	Scaled female length (mm)	Scaled female CSA (mm3)	Scaled female estimated maximal force (N)
Levator anguli oris	LAO	65.05	18.94	Not used in analysis	Not used in analysis	19.92	13.59	Not used in analysis	Not used in analysis	Not used in analysis	Not used in analysis	Not used in analysis	Not used in analysis
Retractor anguli oris	RAO	9.84	5.54	Not used in analysis	Not used in analysis	2.48	4.25	Not used in analysis	Not used in analysis	Not used in analysis	Not used in analysis	Not used in analysis	Not used in analysis
Adductor mandibulae externus superficialis	AMES	515.29	18.44	41.92	12.57	69.17	10.75	6.43	1.93	131.88	13.33	9.89	2.97
Adductor mandibulae externus medialis (bundle a)	AMEM-a	984.87	42.38	34.86	10.46	161.96	16.32	9.92	2.98	308.8	20.24	15.26	4.58
Adductor mandibulae externus medialis (bundle b)	AMEM-b	94.67	13.58	10.46	3.14	65.14	15.73	4.14	1.24	124.2	19.51	6.37	1.91
Adductor mandibulae externus medialis (bundle c)	AMEM-c	1168.62	38.4	45.65	13.69	196.42	24.38	8.06	2.42	374.5	30.23	12.39	3.72
Adductor mandibulae externus medialis (bundle d)	AMEM-d	149.4	16.58	13.52	4.05	53.94	12.35	4.37	1.31	102.84	15.31	6.72	2.01
Adductor mandibulae externus profundus (bundle 3a)	AMEP-3a	272.38	16.79	24.33	7.3	100.06	10.16	9.85	2.95	190.78	12.6	15.14	4.54
Adductor mandibulae externus profundus (bundle 3b)	AMEP-3b	510.45	32.64	23.46	7.04	94.32	12.52	7.53	2.26	179.83	15.52	11.58	3.48
Adductor mandibulae externus profundus (bundle 3c)	AMEP-3c	98.84	13.46	11.01	3.3	36.15	12.32	2.93	0.88	68.92	15.28	4.51	1.35
Adductor posterior	AP	142.44	12.05	17.73	5.32	14.96	7.75	1.93	0.58	28.52	9.61	2.97	0.89
Pseudotemporalis superficialis	PS-s	149.82	19.9	11.29	3.39	35.97	15.59	2.31	0.69	68.58	19.33	3.55	1.06
Pseudotemporalis profundus	PS-p	169.36	20.69	12.28	3.68	44.41	13.19	3.37	1.01	84.67	16.36	5.18	1.55
Pterygoideus superficial	PT-s	514.39	16.36	47.16	14.15	77.31	10.62	7.28	2.18	147.4	13.17	11.19	3.36
Pterygoideus deep (bundle a)	PT-d-a	104.95	11.59	13.58	4.07	38.71	8.15	4.75	1.42	73.81	10.11	7.3	2.19
Pterygoideus deep (bundle b)	PT-d-b	66.77	11.96	8.37	2.51	20.92	6.73	3.11	0.93	39.89	8.35	4.78	1.43
Protractor pterygoidei	PP	16.04	8.13	Not used in analysis	Not used in analysis	8.06	4.74	Not used in analysis	Not used in analysis	Not used in analysis	Not used in analysis	Not used in analysis	Not used in analysis
Depressor mandibulae	DM	343.5	30.14	Not used in analysis	Not used in analysis	63.35	18.54	Not used in analysis	Not used in analysis	Not used in analysis	Not used in analysis	Not used in analysis	Not used in analysis
